# Supplementary material for: A multi-level society comprised of one-male and multi-male core units in an African colobine (Colobus angolensis ruwenzorii)
Source: PLoS One. 2019 Oct 16;14(10):e0217666. doi: 10.1371/journal.pone.0217666 (PMC6795445; doi:10.1371/journal.pone.0217666)
Supplement: S1 Dataset — (XLSX) [file pone.0217666.s001.xlsx]

## Sheet: Sheet1
				Neigbouring units w/I 50 m
Follow	Date	Focal unit	Time	1	2	3	4	5	6	7	8	Comments
1	Aug. 28, 17	Antiaris	11:25:00	Maesopsis
2	Aug. 29, 17	Funtumia	08:10:00	2 unknown
	Aug. 29, 17	Funtumia	10:20:00	Albizia	Fagara	2 unknown
	Aug. 29, 17	Funtumia	12:38:00	Albizia	Fagara	Pheonix	1 unknown
	Aug. 29, 17	Funtumia	15:05:00	Albizia	Pheonix	1 unknown
3	Aug. 30, 17	Fagara	07:55:00	Newtonia
	Aug. 30, 17	Fagara	10:10:00
	Aug. 30, 17	Fagara	12:25:00	Maesopsis	Funtumia
	Aug. 30, 17	Fagara	14:40:00	Lovoa
	Aug. 30, 17	Fagara	16:06:00	1 unknown group
4	Aug. 31, 17	Phoenix	07:55:00	Maesopsis	Antiaris	1 unknown
	Aug. 31, 17	Phoenix	10:05:00	Maesopsis	Funtumia	1 unknown
	Aug. 31, 17	Phoenix	12:20:00	Lovoa	Polysiasis
	Aug. 31, 17	Phoenix	14:40:00	Maesopsis	Newtonia	Polysiasis
5	Sept. 1, 17	Albizia	08:20:00	Antiaris	Fagara	1 unknown	Brighia
	Sept. 1, 17	Albizia	10:35:00	1 unknown group
	Sept. 1, 17	Albizia	12:50:00	Newtonia	1 unknown
	Sept. 1, 17	Albizia	14:55:00	1 unknown group
	Sept. 1, 17	Albizia	16:05:00	Brighia	1 unknown
6	Sept. 2, 17	Maesopsis	08:00:00	Albizia
	Sept. 2, 17	Maesopsis	11:05:00	Albizia	Fagara
	Sept. 2, 17	Maesopsis	13:10:00	Funtumia	Fagara	1 unknown
7	Sept. 4, 17	Newtonia	08:20:00
	Sept. 4, 17	Newtonia	10:35:00
	Sept. 4, 17	Newtonia	12:52:00	Phoenix	1 unknown
	Sept. 4, 17	Newtonia	15:05:00	Phoenix	Fagara	Albizia	2 unknown
8	Sept. 5, 17	Fagara	08:00:00	1 unknown group
	Sept. 5, 17	Fagara	10:20:00
	Sept. 5, 17	Fagara	12:35:00	Antiaris	1 unknown
	Sept. 5, 17	Fagara	14:35:00
9	Sept. 6, 17	Maesopsis	09:10:00	Funtumia	Fagara	Pheonix	Newtonia
	Sept. 6, 17	Maesopsis	11:35:00	Brighia
	Sept. 6, 17	Maesopsis	13:50:00
	Sept. 6, 17	Maesopsis	16:05:00	Fagara	Antiaris	Pheonix	Albizia
10	Sept. 7, 17	Phoenix	08:10:00	1 unknown group
	Sept. 7, 17	Phoenix	10:20:00	Albizia	Fagara	Brighia	2 unknown
	Sept. 7, 17	Phoenix	12:35:00	Albizia	Fagara	Brighia	1 unknown
	Sept. 7, 17	Phoenix	14:50:00	Albizia	Fagara	Brighia	Antiaris	Lovoa	1 unknown
11	Sept. 8, 17	Funtumia	09:20:00	Fagara	Newtonia	Brighia	1 unknown
	Sept. 8, 17	Funtumia	11:40:00	Fagara	Albizia	Brighia	1 unknown
	Sept. 8, 17	Funtumia	13:50:00	Phoenix	Albizia	1 unknown
12	Oct. 2, 17	Phoenix	10:00:00	Maesopsis	Fagara	Antiaris
	Oct. 2, 17	Phoenix	12:05:00	Brighia	Funtumia	Liana
	Oct. 2, 17	Phoenix	14:20:00	Polysiasis	Liana
13	Oct. 3, 17	Antiaris	07:20:00	Brighia	Funtumia	Maesopsis
	Oct. 3, 17	Antiaris	09:35:00	Newtonia	Funtumia	Maesopsis
	Oct. 3, 17	Antiaris	13:05:00	Polysiasis	Fagara
	Oct. 3, 17	Antiaris	15:20:00	Funtumia	Liana	Fagara	Polysisasis
14	Oct. 4, 17	Fagara	08:00:00	Funtumia	Maesopsis	Pseudospondias	Liana
	Oct. 4, 17	Fagara	10:20:00
	Oct. 4, 17	Fagara	12:35:00
	Oct. 4, 17	Fagara	14:50:00
15	Oct. 5, 17	Liana	08:15:00	Antiaris	Lovoa	Futumia
	Oct. 5, 17	Liana	10:35:00	Phoenix	Albizia	Futumia	Maesopsis
	Oct. 5, 17	Liana	12:50:00	Albizia	Funtumia	Maesopsis	Phoenix
	Oct. 5, 17	Liana	15:05:00	Maesopsis	Pheonix
16	Oct. 6, 17	Funtumia	08:10:00	Polysiasis
	Oct. 6, 17	Funtumia	10:30:00	Brighia
	Oct. 6, 17	Funtumia	12:45:00
	Oct. 6, 17	Funtumia	14:55:00
17	Oct. 7, 17	Newtonia	07:50:00	Phoenix
	Oct. 7, 17	Newtonia	10:05:00
	Oct. 7, 17	Newtonia	12:20:00
	Oct. 7, 17	Newtonia	14:35:00	Phoenix	Albizia
18	Oct. 9, 17	Polysiasis	07:50:00	Funtumia
	Oct. 9, 17	Polysiasis	10:10:00
	Oct. 9, 17	Polysiasis	12:20:00
	Oct. 9, 17	Polysiasis	14:40:00	Funtumia
19	Oct. 10, 17	Brighia	08:25:00	Funtumia	Pseudospondias	Pheonix	Fagara
	Oct. 10, 17	Brighia	10:35:00	Newtonia	Pheonix	Funtumua
	Oct. 10, 17	Brighia	12:50:00	Newtonia	Liana
	Oct. 10, 17	Brighia	15:05:00	Lovoa	Maesopsis	Albizia
20	Oct. 11, 17	Albizia	08:10:00	Newtonia	Brighia
	Oct. 11, 17	Albizia	10:20:00	Maesopsis	Brighia	Funtumua
	Oct. 11, 17	Albizia	12:35:00	Lovoa	Liana	Funtumua
	Oct. 11, 17	Albizia	14:50:00	Lovoa	Funtumia
21	Oct. 12, 17	Maesopsis	08:35:00	Fagara
	Oct. 12, 17	Maesopsis	10:50:00
	Oct. 12, 17	Maesopsis	13:05:00	Fagara	Antiaris
22	Oct. 30, 17	Lovoa	07:55:00	Newtonia
	Oct. 30, 17	Lovoa	10:10:00
	Oct. 30, 17	Lovoa	12:20:00	Phoenix	Newtonia	Albizia	Liana
	Oct. 30, 17	Lovoa	14:35:00	Phoenix	Albizia	Liana
23	Oct. 31, 17	Liana	07:55:00	Lovoa	Newtonia	Pheonix
	Oct. 31, 17	Liana	10:05:00	Lovoa	Newtonia
	Oct. 31, 17	Liana	12:20:00
	Oct. 31, 17	Liana	14:35:00
24	Nov. 1, 17	Phoenix	08:40:00	Lovoa
	Nov. 1, 17	Phoenix	10:50:00	Lovoa	Funtumia
	Nov. 1, 17	Phoenix	13:05:00	Funtumia
	Nov. 1, 17	Phoenix	15:20:00	Liana
25	Nov. 2, 17	Fagara	07:40:00
	Nov. 2, 17	Fagara	09:50:00
	Nov. 2, 17	Fagara	12:05:00
	Nov. 2, 17	Fagara	14:35:00
26	Nov. 3, 17	Funtumia	07:59:00	Antiaris	Maesopsis	Newtonia
	Nov. 3, 17	Funtumia	10:05:00	Antiaris	Lovoa
27	Nov. 4, 17	Maesopsis	09:50:00	Lovoa	Pseudospondias
	Nov. 4, 17	Maesopsis	12:05:00	Lovoa	Pseudospondias
	Nov. 4, 17	Maesopsis	14:20:00	Lovoa	Pseudospondias	Pheonix
28	Nov. 6, 17	Albizia	09:25:00	Newtonia
	Nov. 6, 17	Albizia	11:35:00	Newtonia	Lovoa
	Nov. 6, 17	Albizia	13:50:00	Lovoa
	Nov. 6, 17	Albizia	14:05:00	Newtonia	Lovoa	Funtumua	Phoenix
29	Nov. 7, 17	Newtonia	07:25:00	Lovoa
	Nov. 7, 17	Newtonia	09:35:00	Lovoa
	Nov. 7, 17	Newtonia	11:50:00	Lovoa
	Nov. 7, 17	Newtonia	14:05:00	Lovoa	Funtumia
30	Nov. 8, 17	Antiaris	07:55:00	Liana	Polysiasis
	Nov. 8, 17	Antiaris	10:05:00
	Nov. 8, 17	Antiaris	12:20:00	Liana	Polysiasis
	Nov. 8, 17	Antiaris	14:35:00	Polysiasis
31	Nov. 9, 17	Polysiasis	08:40:00	Liana	Antiaris	Pheonix
	Nov. 9, 17	Polysiasis	10:50:00	Liana	Brighia
	Nov. 9, 17	Polysiasis	13:05:00	Phoenix	Liana
	Nov. 9, 17	Polysiasis	15:20:00	Brighia
32	Nov. 10, 17	Pseudospondias	09:10:00	Maesopsis
	Nov. 10, 17	Pseudospondias	11:20:00
	Nov. 10, 17	Pseudospondias	13:35:00
	Nov. 10, 17	Pseudospondias	15:50:00
33	Nov. 11, 17	Liana	08:10:00	Antiaris	Polysiasis
	Nov. 11, 17	Liana	10:20:00	Antiaris	Polysiasis	Pheonix
	Nov. 11, 17	Liana	12:35:00	Antiaris	Polysiasis	Pheonix
34	Nov. 27, 17	Antiaris	07:40:00
	Nov. 27, 17	Antiaris	09:50:00	Fagara	Maesopsis
	Nov. 27, 17	Antiaris	12:05:00
	Nov. 27, 17	Antiaris	14:25:00
35	Nov. 28, 17	Phoenix	07:55:00	Albizia	Pseudospondias	Futumia	Lovoa (8 ind)
	Nov. 28, 17	Phoenix	10:10:00	Albizia	Lovoa
	Nov. 28, 17	Phoenix	12:20:00	Albizia	Funtumia	Brighia	Lovoa	Pseudospondias
36	Nov. 29, 17	Maesopsis	07:55:00
	Nov. 29, 17	Maesopsis	10:05:00	Liana	Fagara	Pheonix
	Nov. 29, 17	Maesopsis	12:20:00	Liana	Pheonix
37	Nov. 30, 17	Polysiasis	07:55:00
	Nov. 30, 17	Polysiasis	12:10:00
	Nov. 30, 17	Polysiasis	14:20:00	Phoenix
38	Dec. 1, 17	Funtumia	07:55:00
	Dec. 1, 17	Funtumia	10:05:00
	Dec. 1, 17	Funtumia	12:20:00	Newtonia	Maesopsis
	Dec. 1, 17	Funtumia	14:35:00
39	Dec. 2, 17	Albizia	07:54:00	Phoenix	Lovoa	Futumia
	Dec. 2, 17	Albizia	10:10:00	Lovoa	Pheonix
	Dec. 2, 17	Albizia	12:25:00	Lovoa	Pheonix	Brighia
	Dec. 2, 17	Albizia	14:40:00	Polysiasis	Lovoa
40	Dec. 4, 17	Newtonia	08:00:00	Maesopsis
	Dec. 4, 17	Newtonia	10:10:00
	Dec. 4, 17	Newtonia	12:25:00	Funtumia
	Dec. 4, 17	Newtonia	14:40:00	Albizia	Lovoa	Pheonix
41	Dec. 5, 17	Fagara	07:25:00	Antiaris	Maesopsis	Pseudospandias
	Dec. 5, 17	Fagara	09:35:00	Maesopsis	Antiaris
	Dec. 5, 17	Fagara	11:50:00	Maesopsis
	Dec. 5, 17	Fagara	14:05:00	Maesopsis	Antiaris	Pseudospandias
42	Dec. 6, 17	Liana	07:50:00	Lovoa	Newtonia
	Dec. 6, 17	Liana	10:05:00	Funtumia
	Dec. 6, 17	Liana	12:20:00	Funtumia
	Dec. 6, 17	Liana	14:35:00	Albizia	Brighia	Newtonia
43	Dec. 7, 17	Lovoa	07:25:00	Phoenix	Albizia	Futumia	Liana
	Dec. 7, 17	Lovoa	09:35:00	Albizia	Funtumia
	Dec. 7, 17	Lovoa	11:50:00	Albizia
	Dec. 7, 17	Lovoa	14:10:00	Brighia	Liana
44	Dec. 8, 17	Brighia	07:20:00	Newtonia
	Dec. 8, 17	Brighia	09:35:00	Funtumia	Newtonia
	Dec. 8, 17	Brighia	11:50:00	Polysiasis
	Dec. 8, 17	Brighia	14:05:00	Funtumia	Polysiasis
45	Dec. 9, 17	Antiaris	11:25:00	Fagara	Unit from another band
	Dec. 9, 17	Antiaris	13:40:00
	Dec. 9, 17	Antiaris	15:50:00	Fagara	Polysiasis
46	Dec. 18, 17	Polysiasis	12:40:00	Maesopsis
	Dec. 18, 17	Polysiasis	14:50:00	Pseudospondias	Maesopsis
47	Dec. 19, 17	Albizia	08:25:00	Pseudospondias
	Dec. 19, 17	Albizia	10:40:00	Pseudospondias	Maesopsis
	Dec. 19, 17	Albizia	12:55:00	Fagara	Maesopsis
48	Dec. 20, 17	Maesopsis	07:55:00	Pseudospondias	Newtonia
	Dec. 20, 17	Maesopsis	10:05:00	Pseudospondias	Newtonia
	Dec. 20, 17	Maesopsis	12:20:00	Fagara
	Dec. 20, 17	Maesopsis	14:35:00	Fagara
49	Dec. 21, 17	Fagara	07:20:00	Maesopsis
	Dec. 21, 17	Fagara	09:35:00
	Dec. 21, 17	Fagara	11:50:00	Maesopsis
	Dec. 21, 17	Fagara	14:10:00
50	Dec. 22, 17	Pseudospondias	10:35:00	Maesopsis	Antiaris
	Dec. 22, 17	Pseudospondias	12:55:00	Maesopsis	Fagara	Antiaris
51	Jan. 15, 18	Maesopsis	08:10:00
	Jan. 15, 18	Maesopsis	10:20:00
	Jan. 15, 18	Maesopsis	12:40:00
	Jan. 15, 18	Maesopsis	14:50:00	Newtonia
52	Jan. 16, 18	Pseudospondias	07:35:00	Maesopsis
	Jan. 16, 18	Pseudospondias	09:50:00	Maesopsis	Lovoa
	Jan. 16, 18	Pseudospondias	12:05:00	Albizia	Maesopsis	Newtonia
	Jan. 16, 18	Pseudospondias	14:20:00	Maesopsis	Newtonia
53	Jan. 17, 18	Fagara	07:25:00	Newtonia
	Jan. 17, 18	Fagara	09:40:00	Newtonia	Maesopsis
	Jan. 17, 18	Fagara	11:50:00
	Jan. 17, 18	Fagara	14:05:00	Maesopsis	Pseudospondias
54	Jan. 18, 18	Polysiasis	07:40:00	Newtonia	Lovoa
	Jan. 18, 18	Polysiasis	09:50:00
	Jan. 18, 18	Polysiasis	12:05:00	Lovoa	Newtonia	Brighia	Albizia
	Jan. 18, 18	Polysiasis	14:20:00	Funtumia	Lovoa	Albizia
55	Jan. 19, 18	Albizia	07:25:00	Polysiasis	Maesopsis	Fagara
	Jan. 19, 18	Albizia	09:35:00	Polysiasis	Fagara	Newtonia
	Jan. 19, 18	Albizia	14:10:00	Fagara	Polysiasis	Lovoa	Maesopsis	Funtumia
56	Jan. 20, 18	Brighia	08:50:00	Maesopsis	Polysiasis	Futumia
	Jan. 20, 18	Brighia	11:05:00	Polysiasis	Albizia	Liana
	Jan. 20, 18	Brighia	13:20:00	Albizia	Polysiasis
	Jan. 20, 18	Brighia	15:40:00	Lovoa	Polysiasis	Liana
57	Jan. 22, 18	Antiaris	07:40:00
	Jan. 22, 18	Antiaris	09:50:00	Newtonia	Albizia
	Jan. 22, 18	Antiaris	12:10:00	Funtumia	Albizia
	Jan. 22, 18	Antiaris	14:20:00
58	Jan. 23, 18	Phoenix	07:50:00
	Jan. 23, 18	Phoenix	10:10:00	Pseudospondias
	Jan. 23, 18	Phoenix	12:20:00
	Jan. 23, 18	Phoenix	14:40:00	Pseudospondias
59	2018-01-25	Funtumia	08:40:00
	2018-01-25	Funtumia	10:50:00	Unit from another band
60	2018-01-26	Liana	07:55:00	Albizia	Funtumia	Brighia
	2018-01-26	Liana	10:05:00	Phoenix	Brighia	Funtumua	Albizia
61	2018-02-12	Maesopsis	07:50:00
	2018-02-12	Maesopsis	10:05:00	Pseudospondias	Fagara
	2018-02-12	Maesopsis	12:25:00
	2018-02-12	Maesopsis	14:35:00	Lovoa	Albizia	Newtonia
62	2018-02-13	Lovoa	07:50:00	Maesopsis	Newtonia
	2018-02-13	Lovoa	10:05:00	Polysiasis
	2018-02-13	Lovoa	12:20:00	Pseudospondias	Polysiasis
	2018-02-13	Lovoa	14:35:00	Funtumia	Polysiasis
63	2018-02-14	Liana	08:25:00
	2018-02-14	Liana	10:35:00
	2018-02-14	Liana	12:50:00
	2018-02-14	Liana	13:05:00
64	2018-02-15	Newtonia	07:55:00
	2018-02-15	Newtonia	10:05:00	Pseudospondias	Liana	Lovoa
	2018-02-15	Newtonia	12:20:00	Lovoa
	2018-02-15	Newtonia	14:40:00	Lovoa
65	2018-02-16	Pseudospondias	08:40:00	Fagara
	2018-02-16	Pseudospondias	10:50:00	Maesopsis
	2018-02-16	Pseudospondias	13:05:00
	2018-02-16	Pseudospondias	15:20:00
66	2018-02-17	Polysiasis	08:55:00
	2018-02-17	Polysiasis	11:05:00	Pseudospondias
	2018-02-17	Polysiasis	13:25:00	Lovoa	Albizia	Brighia	Funtumia
	2018-02-17	Polysiasis	15:40:00	Lovoa	Brighia	Funtumua	Pseudonspondias
67	2018-02-19	Fagara	09:10:00	Maesopsis	Pseudospondias
	2018-02-19	Fagara	11:20:00	Maesopsis	Pseudospondias
	2018-02-19	Fagara	13:35:00
	2018-02-19	Fagara	15:50:00
68	2018-02-21	Funtumia	08:10:00	Maesopsis	Polysiasis	Fagara
	2018-02-21	Funtumia	10:20:00	Maesopsis
	2018-02-21	Funtumia	12:35:00	Maesopsis	Pseudospondias	Fagara
	2018-02-21	Funtumia	14:50:00
69	2018-02-22	Albizia	07:50:00	Lovoa
	2018-02-22	Albizia	10:05:00	Phoenix	Lovoa
	2018-02-22	Albizia	12:20:00
	2018-02-22	Albizia	14:35:00
70	2018-02-23	Phoenix	09:08:00	Fagara	Newtonia	Funtumua
	2018-02-23	Phoenix	11:40:00	Fagara	Newtonia
	2018-02-23	Phoenix	13:50:00	Fagara	Newtonia	Lovoa	Pseudonspondias	Brighia
	2018-02-23	Phoenix	16:05:00	Lovoa	Newtonia
71	2018-02-24	Pseudospondias	09:25:00	Newtonia	Polysiasis
	2018-02-24	Pseudospondias	11:40:00	Newtonia	Polysiasis
	2018-02-24	Pseudospondias	13:50:00	Lovoa	Maesopsis	Fagara	Phoenix
72	2018-03-12	Liana	08:00:00	Newtonia
	2018-03-12	Liana	10:10:00
	2018-03-12	Liana	12:25:00
	2018-03-12	Liana	14:35:00
73	2018-03-13	Funtumia	08:10:00	Liana
	2018-03-13	Funtumia	10:25:00
	2018-03-13	Funtumia	12:35:00	Phoenix
	2018-03-13	Funtumia	14:50:00
74	2018-03-14	Newtonia	07:50:00	Funtumia
	2018-03-14	Newtonia	10:10:00	Funtumia
75	2018-03-16	Maesopsis	07:50:00	Liana	Albizia
	2018-03-16	Maesopsis	10:20:00
	2018-03-16	Maesopsis	12:35:00
	2018-03-16	Maesopsis	14:50:00	Albizia	Funtumia	Antiaris
76	2018-03-17	Fagara	07:55:00
	2018-03-17	Fagara	10:05:00
	2018-03-17	Fagara	12:20:00
	2018-03-17	Fagara	14:40:00
77	2018-03-19	Polysiasis	11:40:00
	2018-03-19	Polysiasis	13:50:00	Funtumia	Lovoa	Pheonix
	2018-03-19	Polysiasis	16:00:00	Newtonia	Lovoa	Funtumua
78	2018-04-09	Pseudospondias	08:05:00
	2018-04-09	Pseudospondias	10:20:00
	2018-04-09	Pseudospondias	12:35:00	Fagara
	2018-04-09	Pseudospondias	14:50:00	Fagara	Maesopsis
79	2018-04-10	Maesopsis	08:10:00
	2018-04-10	Maesopsis	10:20:00	Newtonia
	2018-04-10	Maesopsis	12:40:00
	2018-04-10	Maesopsis	14:50:00	Pseudospondias
80	2018-04-12	Lovoa	08:05:00	Newtonia
	2018-04-12	Lovoa	10:35:00	Funtumia
	2018-04-12	Lovoa	12:40:00	Newtonia	Albizia
	2018-04-12	Lovoa	14:50:00	Liana	Albizia
81	2018-04-13	Liana	08:25:00
	2018-04-13	Liana	10:35:00	Polysiasis	Brighia	Lovoa
	2018-04-13	Liana	12:50:00	Phoenix	Lovoa	Albizia	Polysisasis
	2018-04-13	Liana	15:05:00
82	2018-04-14	Funtumia	11:25:00	Lovoa
	2018-04-14	Funtumia	13:35:00	Lovoa
	2018-04-14	Funtumia	15:50:00
83	2018-04-16	Polysiasis	11:40:00	Lovoa	Liana	Pheonix
	2018-04-16	Polysiasis	13:50:00	Albizia	Pseudospondias	Lovoa	Liana
	2018-04-16	Polysiasis	16:05:00	Maesopsis	Liana
84	2018-04-17	Brighia	08:40:00	Maesopsis	Pseudospondias	Lovoa
	2018-04-17	Brighia	10:50:00	Lovoa	Albizia
	2018-04-17	Brighia	13:10:00	Polysiasis	Albizia
	2018-04-17	Brighia	15:20:00
85	2018-04-18	Albizia	07:40:00	Brighia
	2018-04-18	Albizia	09:50:00	Brighia
	2018-04-18	Albizia	12:05:00	Brighia
	2018-04-18	Albizia	14:20:00	Liana
86	2018-04-19	Antiaris	08:20:00
	2018-04-19	Antiaris	10:35:00	Brighia	Polysiasis
	2018-04-19	Antiaris	12:50:00	Polysiasis	Lovoa
	2018-04-19	Antiaris	15:10:00	Lovoa
87	2018-04-20	Fagara	08:10:00
	2018-04-20	Fagara	10:20:00	Pseudospondias
	2018-04-20	Fagara	12:35:00	Pseudospondias	Newtonia
	2018-04-20	Fagara	14:50:00
88	2018-04-21	Newtonia	08:20:00	Pseudospondias	Albizia
	2018-04-21	Newtonia	10:40:00	Funtumia
	2018-04-21	Newtonia	12:50:00
	2018-04-21	Newtonia	15:05:00
89	2018-05-07	Funtumia	10:40:00
	2018-05-07	Funtumia	12:50:00	Lovoa	Fagara
	2018-05-07	Funtumia	15:10:00	Lovoa	Fagara
90	2018-05-08	Lovoa	08:10:00	Funtumia
	2018-05-08	Lovoa	10:20:00	Funtumia	Brighia
	2018-05-08	Lovoa	12:35:00	Funtumia	Brighia	Pseudospandias
	2018-05-08	Lovoa	15:40:00	Pseudospondias
91	2018-05-09	Maesopsis	08:40:00
	2018-05-09	Maesopsis	11:10:00	Pseudospondias
	2018-05-09	Maesopsis	13:20:00	Pseudospondias
	2018-05-09	Maesopsis	15:35:00
92	2018-05-10	Antiaris	07:55:00
	2018-05-10	Antiaris	10:05:00	Maesopsis
	2018-05-10	Antiaris	12:25:00	Maesopsis
	2018-05-10	Antiaris	14:35:00	Maesopsis	Pseudospondias
93	2018-05-11	Pseudospondias	08:40:00	Maesopsis
	2018-05-11	Pseudospondias	10:50:00
	2018-05-11	Pseudospondias	13:05:00	Maesopsis	Fagara
	2018-05-11	Pseudospondias	15:20:00	Maesopsis	Fagara
94	2018-05-12	Polysiasis	09:10:00
	2018-05-12	Polysiasis	11:20:00	Albizia	Pheonix	Lovoa
95	2018-05-16	Liana	08:10:00	Albizia
	2018-05-16	Liana	10:20:00	Albizia	Lovoa
	2018-05-16	Liana	12:35:00	Albizia	Lovoa
	2018-05-16	Liana	14:50:00	Albizia	Lovoa	Polysiasis	Brighia	Newtonia
96	2018-05-17	Albizia	08:25:00	Antiaris
	2018-05-17	Albizia	10:35:00	Antiaris	Polysiasis
	2018-05-17	Albizia	12:50:00	Antiaris	Brighia	Newtonia
	2018-05-17	Albizia	15:05:00	Antiaris	Brighia	Newtonia	Polysisasis	Lovoa	Pheonix
97	2018-05-18	Brighia	09:40:00	Newtonia	Lovoa	Pseudospandias
	2018-05-18	Brighia	11:50:00	Newtonia
	2018-05-18	Brighia	14:25:00	Newtonia	Polysiasis
	2018-05-18	Brighia	16:05:00	Newtonia
98	2018-05-19	Fagara	08:10:00	Maesopsis
	2018-05-19	Fagara	10:20:00
	2018-05-19	Fagara	12:35:00
	2018-05-19	Fagara	14:50:00	Maesopsis
99	2018-06-04	Lovoa	08:25:00	Maesopsis	Polysiasis
	2018-06-04	Lovoa	10:35:00	Polysiasis	Funtumia
	2018-06-04	Lovoa	12:50:00
	2018-06-04	Lovoa	15:05:00	Brighia	Newtonia	Pheonix
100	2018-06-05	Phoenix	08:40:00	Lovoa
	2018-06-05	Phoenix	10:50:00	Lovoa	Brighia	Newtonia
	2018-06-05	Phoenix	13:05:00
	2018-06-05	Phoenix	15:20:00	Lovoa	Brighia	Newtonia	Antiaris
101	2018-06-06	Newtonia	08:20:00	Brighia	Albizia	Liana	Lovoa (some members)
	2018-06-06	Newtonia	10:35:00	Brighia	Liana
	2018-06-06	Newtonia	12:50:00	Brighia
102	2018-06-07	Maesopsis	07:50:00
	2018-06-07	Maesopsis	10:05:00
	2018-06-07	Maesopsis	12:20:00
	2018-06-07	Maesopsis	14:35:00	Fagara
103	2018-06-08	Funtumia	08:10:00	Pseudospondias
	2018-06-08	Funtumia	10:20:00
	2018-06-08	Funtumia	12:35:00
	2018-06-08	Funtumia	14:50:00	Pseudospondias
104	2018-06-09	Antiaris	07:20:00
	2018-06-09	Antiaris	09:35:00
	2018-06-09	Antiaris	11:50:00
	2018-06-09	Antiaris	14:05:00	Liana	Albizia
	2018-06-09	Antiaris	16:05:00
105	2018-06-11	Albizia	07:50:00	Antiaris	Lovoa
	2018-06-11	Albizia	10:05:00	Maesopsis	Polysiasis	Pheonix
	2018-06-11	Albizia	12:20:00	Antiaris
	2018-06-11	Albizia	14:35:00	Lovoa	Maesopsis
	2018-06-11	Albizia	16:05:00	Fagara	Brighia	Newtonia	Lovoa	Liana
106	2018-06-12	Fagara	07:55:00	Brighia	Newtonia	Lovoa
	2018-06-12	Fagara	10:05:00	Pseudospondias	Lovoa	Maesopsis
	2018-06-12	Fagara	12:20:00
	2018-06-12	Fagara	14:35:00	Albizia
	2018-06-12	Fagara	16:05:00	Brighia	Newtonia	Albizia
107	2018-06-13	Liana	07:50:00	Maesopsis
	2018-06-13	Liana	10:05:00	Albizia
	2018-06-13	Liana	12:20:00	Fagara	Albizia	Maesopsis	Lovoa
	2018-06-13	Liana	14:35:00	Phoenix	Lovoa
	2018-06-13	Liana	16:05:00	Phoenix	Lovoa
108	2018-06-14	Pseudospondias	07:50:00
	2018-06-14	Pseudospondias	10:05:00
	2018-06-14	Pseudospondias	12:20:00	Lovoa (5 members)								AM, Banabas, Todd, Sam and Dexter
	2018-06-14	Pseudospondias	14:35:00	Fagara
	2018-06-14	Pseudospondias	16:05:00	Fagara
109	2018-06-15	Brighia	08:50:00	Newtonia
	2018-06-15	Brighia	11:05:00	Newtonia	Albizia	Liana	Phoenix
	2018-06-15	Brighia	13:20:00	Newtonia
	2018-06-15	Brighia	15:35:00	Newtonia	Liana	Polysiasis
110	2018-06-23	Albizia	08:38:00	Pseudospondias	Polysiasis
	2018-06-23	Albizia	10:38:00	Pseudospondias	Polysiasis
	2018-06-23	Albizia	12:38:00	Liana	Funtumia	Pseudospandias	Maesopsis	Lovoa	Fagara	Phoenix	Antiaris
	2018-06-23	Albizia	14:38:00	Maesopsis	Antiaris	Fagara	Phoenix	Funtumia
111	2018-06-25	Antiaris	12:00:00
	2018-06-25	Antiaris	14:00:00	Newtonia
112	2018-06-26	Polysiasis	09:00:00	Pseudospondias	Phoenix	Funtumia	Lovoa	Brighia	Albizia
	2018-06-26	Polysiasis	11:00:00	Pseudospondias	Brighia	Antiaris
	2018-06-26	Polysiasis	13:00:00	Albizia	Brighia	Funtumia
113	2018-06-27	Pseudospondias	09:00:00	Maesopsis	Fagara	Albizia
	2018-06-27	Pseudospondias	15:00:00	Liana	Lovoa (Females)	Maesopsis
114	2018-06-28	Pseudospondias	08:30:00	Polysiasis	Lovoa (Females)
	2018-06-28	Pseudospondias	10:30:00
	2018-06-28	Pseudospondias	12:30:00
	2018-06-28	Pseudospondias	14:30:00	Unit from another band	Lovoa	Brighia
115	2018-07-01	Brighia	09:20:00
	2018-07-01	Brighia	11:20:00	Lovoa	Liana
	2018-07-01	Brighia	13:20:00
	2018-07-01	Brighia	15:20:00
116	2018-07-02	Fagara	08:30:00
	2018-07-02	Fagara	10:30:00
	2018-07-02	Fagara	12:30:00	Albizia
	2018-07-02	Fagara	14:30:00
117	2018-07-03	Liana	08:20:00	Albizia	Brighia	Lovoa
	2018-07-03	Liana	10:20:00	Albizia	Brighia	Lovoa	Newtonia
	2018-07-03	Liana	12:20:00	Albizia
	2018-07-03	Liana	14:20:00	Albizia	Newtonia	Brighia
118	2018-07-04	Pseudospondias	09:00:00	Maesopsis	Fagara
	2018-07-04	Pseudospondias	11:00:00	Maesopsis	Fagara
	2018-07-04	Pseudospondias	13:00:00	Maesopsis	Fagara
119	2018-07-05	Pseudospondias	08:45:00	Fagara
	2018-07-05	Pseudospondias	10:45:00	Lovoa (Males only)
	2018-07-05	Pseudospondias	12:45:00	Maesopsis
	2018-07-05	Pseudospondias	14:45:00	Liana	Albizia	Lovoa (Females and some Males)	Brighia
120	2018-07-06	Brighia	09:30:00	Lovoa (Males only)
	2018-07-06	Brighia	11:30:00
121	2018-07-08	Phoenix	09:30:00
	2018-07-08	Phoenix	11:30:00	Polysiasis
	2018-07-08	Phoenix	13:30:00	Funtumia
	2018-07-08	Phoenix	15:30:00	Newtonia	Lovoa	Liana	Maesopsis	Albizia
122	2018-07-09	Funtumia	09:00:00	Lovoa
	2018-07-09	Funtumia	11:00:00	Maesopsis	Liana	Brighia	Pseudonspondias	Newtonia
	2018-07-09	Funtumia	13:00:00	Newtonia	Liana	Brighia	Polysiasis	Lovoa (part of group)
	2018-07-09	Funtumia	15:00:00	Phoenix	Brighia	Liana
123	2018-07-10	Brighia	10:00:00	Albizia	Newtonia
	2018-07-10	Brighia	12:00:00	Albizia	Newtonia
	2018-07-10	Brighia	14:00:00	Albizia	Newtonia
124	2018-07-11	Maesopsis	08:30:00	Pseudospondias
	2018-07-11	Maesopsis	10:30:00	Pseudospondias	Albizia
	2018-07-11	Maesopsis	12:30:00	Pseudospondias	Liana	Brighia	Funtumia	Lovoa
	2018-07-11	Maesopsis	14:30:00	Fagara	Liana
125	2018-07-12	Polysiasis	10:30:00	Newtonia	Fagara	Pseudospondias	Albizia	Lovoa
	2018-07-12	Polysiasis	12:30:00	Maesopsis	Funtumia	Newtonia	Pseudonspondias	Albizia	Lovoa
	2018-07-12	Polysiasis	14:30:00	Lovoa	Fagara
126	2018-07-13	Maesopsis	09:00:00
	2018-07-13	Maesopsis	11:00:00
	2018-07-13	Maesopsis	13:00:00	Phoenix	Funtumia	Polysiasis	Albizia
	2018-07-13	Maesopsis	15:00:00	Phoenix	Funtumia	Polysiasis	Albizia
127	2018-07-14	Funtumia	09:30:00	Lovoa	Polysiasis	Phoenix
	2018-07-14	Funtumia	11:50:00	Liana	Lovoa
	2018-07-14	Funtumia	13:50:00	Phoenix	Newtonia	Fagara
128	2018-07-16	Liana	09:00:00	Maesopsis
	2018-07-16	Liana	11:00:00	Fagara	Albizia
	2018-07-16	Liana	13:00:00	Phoenix	Lovoa	Fagara	Funtumia	Pseudo
	2018-07-16	Liana	15:00:00	Fagara	Albizia	Pseudospondias	Funtumia	Lovoa	Phoenix
129	2018-07-17	Polysiasis	09:00:00	Pseudospondias	Funtumia
	2018-07-17	Polysiasis	11:00:00	Maesopsis	Phoenix	Antiaris	Pseudonspondias	Fagara	Albizia	Funtumia	Lovoa
	2018-07-17	Polysiasis	13:00:00	Pseudospondias	Funtumia	Phoenix
	2018-07-17	Polysiasis	15:00:00	Pseudospondias	Antiaris	Lovoa	Albizia	Phoenix
130	2018-07-18	Phoenix	09:30:00	Polysiasis	Funtumia	Lovoa
	2018-07-18	Phoenix	11:30:00	Antiaris	Polysiasis	Lovoa
	2018-07-18	Phoenix	13:30:00	Liana	Polysiasis	Lovoa
	2018-07-18	Phoenix	15:30:00	Fagara	Albizia	Polysiasis	Antiaris	Lovoa	Liana
131	2018-07-19	Funtumia	10:00:00	Phoenix	Antiaris
	2018-07-19	Funtumia	12:00:00	Phoenix	Antiaris	Albizia	Liana	Lovoa
	2018-07-19	Funtumia	14:00:00	Antiaris	Polysiasis	Lovoa
	2018-07-19	Funtumia	16:00:00	Phoenix	Albizia
132	2018-07-20	Liana	08:40:00	Phoenix	Albizia	Polysiasis	Funtumia	Lovoa
	2018-07-20	Liana	11:20:00	Polysiasis	Fagara	Phoenix
	2018-07-20	Liana	13:20:00	Polysiasis	Albizia
	2018-07-20	Liana	15:20:00	Fagara	Polysiasis							Low visibility for neighbours
133	2018-07-21	Liana	09:00:00	Albizia	Lovoa
	2018-07-21	Liana	11:00:00	Lovoa
	2018-07-21	Liana	13:00:00	Lovoa
134	2018-07-23	Liana	09:30:00	Phoenix	Pseudospondias
	2018-07-23	Liana	11:30:00	Pseudospondias	Lovoa	Albizia	Maesopsis
	2018-07-23	Liana	13:30:00	Pseudospondias
135	2018-07-24	Funtumia	09:40:00	Phoenix
	2018-07-24	Funtumia	11:40:00	Phoenix
	2018-07-24	Funtumia	13:40:00	Lovoa	Brighia	Phoenix
	2018-07-24	Funtumia	15:40:00	Brighia	Phoenix	Liana
136	2018-07-25	Funtumia	10:30:00	Newtonia
	2018-07-25	Funtumia	12:30:00	Newtonia
	2018-07-25	Funtumia	14:30:00
137	2018-07-26	Brighia	11:30:00	Albizia	Funtumia
	2018-07-26	Brighia	13:30:00
	2018-07-26	Brighia	15:30:00	Phoenix	Funtumia
138	2018-07-27	Newtonia	09:45:00	Pseudospondias
	2018-07-27	Newtonia	11:45:00	Antiaris	Polysiasis	Lovoa (Males)
	2018-07-27	Newtonia	13:45:00	Antiaris
	2018-07-27	Newtonia	15:45:00	Polysiasis
139	2018-07-28	Antiaris	08:20:00	Pseudospondias	Polysiasis
	2018-07-28	Antiaris	10:20:00	Polysiasis	Newtonia	Fagara
	2018-07-28	Antiaris	12:20:00	Newtonia
	2018-07-28	Antiaris	14:20:00	Newtonia	Fagara
140	2018-08-01	Antiaris	11:30:00	Pseudospondias	Polysiasis
141	2018-08-02	Antiaris	08:20:00	Polysiasis
	2018-08-02	Antiaris	10:20:00	Pseudospondias	Fagara
	2018-08-02	Antiaris	12:20:00	Pseudospondias	Fagara
	2018-08-02	Antiaris	14:20:00	Pseudospondias	Fagara
142	2018-08-03	Liana	10:00:00
	2018-08-03	Liana	12:00:00	Newtonia	Lovoa	Albizia
143	2018-08-04	Liana	08:30:00	Phoenix	Lovoa
	2018-08-04	Liana	10:30:00	Phoenix	Lovoa	Funtumia
	2018-08-04	Liana	12:30:00	Lovoa	Brighia	Phoenix
	2018-08-04	Liana	14:30:00	Phoenix	Newtonia
144	2018-08-06	Pseudospondias	09:30:00	Brighia
	2018-08-06	Pseudospondias	11:30:00	Liana
	2018-08-06	Pseudospondias	13:30:00
145	2018-08-07	Newtonia	09:30:00	Pseudospondias	Albizia
	2018-08-07	Newtonia	11:30:00	Albizia	Brighia	Pseudospondias
	2018-08-07	Newtonia	13:30:00	Polysiasis	Maesopsis
	2018-08-07	Newtonia	15:30:00
146	2018-08-08	Newtonia	10:30:00	Lovoa	Brighia
	2018-08-08	Newtonia	12:30:00	Antiaris	Brighia
147	2018-08-09	Antiaris	09:00:00
148	2018-08-14	Pseudospondias	09:00:00	Brighia
	2018-08-14	Pseudospondias	11:00:00	Newtonia
149	2018-08-17	Pseudospondias	09:00:00	Fagara
	2018-08-17	Pseudospondias	11:00:00	Brighia	Phoenix	Polysiasis
	2018-08-17	Pseudospondias	13:00:00	Albizia	Polysiasis	Phoenix	Fagara
	2018-08-17	Pseudospondias	15:00:00	Albizia	Phoenix
150	2018-08-22	Newtonia	09:00:00	Maesopsis
	2018-08-22	Newtonia	11:00:00
	2018-08-22	Newtonia	13:00:00	Phoenix	Maesopsis	Pseudospondias
	2018-08-22	Newtonia	15:00:00	Albizia	Phoenix	Pseudospondias
