# Supplementary material for: A multi-level society comprised of one-male and multi-male core units in an African colobine (Colobus angolensis ruwenzorii)
Source: PLoS One. 2019 Oct 16;14(10):e0217666. doi: 10.1371/journal.pone.0217666 (PMC6795445; doi:10.1371/journal.pone.0217666)
Supplement: S2 Dataset — (XLSX) [file pone.0217666.s002.xlsx]

## Sheet: Sheet1
Object_ID	Latitude	Longitude	Core_Unit
1	-0.33915	31.8699	Antiaris
2	-0.340833	31.8682	Antiaris
3	-0.337917	31.8655	Funtumia
4	-0.340117	31.8666	Funtumia
5	-0.342067	31.8688	Fagara
6	-0.34225	31.8696	Fagara
7	-0.3419	31.8697	Phoenix
8	-0.3391	31.8692	Phoenix
9	-0.339233	31.867	Albizia
10	-0.339033	31.8657	Albizia
11	-0.338767	31.866	Maesopsis
12	-0.3421	31.864	Maesopsis
13	-0.34025	31.8667	Newtonia
14	-0.3391	31.8657	Newtonia
15	-0.338767	31.867	Fagara
16	-0.33935	31.8689	Fagara
17	-0.340333	31.8689	Maesopsis
18	-0.33965	31.8675	Maesopsis
19	-0.339883	31.8672	Phoenix
20	-0.3391	31.8656	Phoenix
21	-0.338117	31.8677	Funtumia
22	-0.339183	31.8687	Phoenix
23	-0.340817	31.8681	Phoenix
24	-0.338617	31.8697	Antiaris
25	-0.340433	31.8691	Antiaris
26	-0.342833	31.8691	Fagara
27	-0.343283	31.8694	Fagara
29	-0.340117	31.8667	Funtumia
30	-0.339517	31.8662	Funtumia
31	-0.3408	31.8685	Newtonia
32	-0.342483	31.8682	Newtonia
33	-0.341033	31.8687	Polysiasis
34	-0.33965	31.8697	Polysiasis
35	-0.338617	31.8684	Brighia
36	-0.3391	31.8701	Brighia
37	-0.342	31.8702	Albizia
38	-0.3403	31.8676	Albizia
39	-0.344083	31.8697	Maesopsis
40	-0.34715	31.8706	Maesopsis
41	-0.35045	31.8688	Lovoa
42	-0.35075	31.8709	Lovoa
43	-0.35195	31.8671	Lovoa
44	-0.350233	31.8694	Lovoa
45	-0.350233	31.8696	Liana
46	-0.348817	31.8681	Liana
47	-0.348483	31.8681	Phoenix
48	-0.343667	31.8692	Phoenix
49	-0.344967	31.8712	Fagara
50	-0.342117	31.8694	Fagara
51	-0.338783	31.869	Funtumia
52	-0.3387	31.8695	Funtumia
53	-0.338967	31.869	Maesopsis
54	-0.337183	31.8675	Maesopsis
55	-0.34185	31.8686	Albizia
56	-0.343067	31.8696	Albizia
57	-0.343883	31.8695	Newtonia
58	-0.34495	31.8706	Newtonia
59	-0.34805	31.8695	Antiaris
60	-0.349033	31.8684	Antiaris
61	-0.34865	31.8681	Polysiasis
62	-0.343383	31.8704	Pseudo
63	-0.341217	31.8686	Pseudo
64	-0.350933	31.8703	Liana
65	-0.352017	31.8675	Liana
66	-0.346517	31.8702	Antiaris
67	-0.342	31.8685	Antiaris
68	-0.33835	31.8678	Phoenix
69	-0.337783	31.8677	Phoenix
70	-0.3393	31.8679	Maesopsis
71	-0.340067	31.8672	Maesopsis
72	-0.3413	31.8675	Polysiasis
73	-0.3416	31.8684	Polysiasis
74	-0.340483	31.8688	Funtumia
75	-0.339783	31.8672	Funtumia
76	-0.339967	31.866	Albizia
77	-0.3384	31.8672	Albizia
78	-0.342417	31.8689	Newtonia
79	-0.34255	31.8674	Newtonia
80	-0.344817	31.8707	Fagara
81	-0.34745	31.8707	Fagara
82	-0.3425	31.8683	Liana
83	-0.34525	31.8702	Liana
84	-0.345917	31.8711	Lovoa
85	-0.34785	31.868	Lovoa
86	-0.348417	31.869	Brighia
88	-0.349567	31.8709	Antiaris
89	-0.3505	31.87	Antiaris
90	-0.34115	31.8676	Polysiasis
91	-0.3417	31.8679	Polysiasis
92	-0.3411	31.8681	Albizia
93	-0.342283	31.8685	Albizia
94	-0.342283	31.8701	Maesopsis
95	-0.3439	31.8698	Maesopsis
96	-0.345033	31.8708	Fagara
97	-0.345167	31.8713	Fagara
98	-0.3489	31.8698	Pseudo
99	-0.349317	31.8704	Pseudo
100	-0.338333	31.8679	Maesopsis
101	-0.337617	31.8664	Maesopsis
102	-0.339017	31.8668	Pseudo
103	-0.340533	31.8669	Pseudo
104	-0.341767	31.8679	Fagara
105	-0.3449	31.8689	Fagara
106	-0.3435	31.8692	Polysiasis
107	-0.346567	31.8697	Polysiasis
108	-0.347317	31.87	Albizia
109	-0.3488	31.8697	Albizia
110	-0.350133	31.8707	Brighia
111	-0.350767	31.8673	Brighia
112	-0.350183	31.871	Antiaris
113	-0.348233	31.8703	Antiaris
114	-0.3489	31.8695	Phoenix
115	-0.3484	31.8689	Phoenix
116	-0.349383	31.8702	Funtumia
117	-0.34975	31.8704	Funtumia
118	-0.347867	31.8697	Maesopsis
119	-0.347767	31.8695	Maesopsis
120	-0.350733	31.8711	Maesopsis
121	-0.35135	31.8715	Maesopsis
122	-0.351433	31.869	Lovoa
123	-0.350133	31.8682	Lovoa
124	-0.3504	31.8693	Liana
125	-0.350117	31.8693	Liana
126	-0.348883	31.8688	Newtonia
127	-0.3479	31.8693	Newtonia
128	-0.343467	31.87	Pseudo
129	-0.340667	31.8678	Pseudo
130	-0.338867	31.8672	Polysiasis
131	-0.337333	31.8669	Polysiasis
132	-0.341433	31.868	Fagara
133	-0.342117	31.8686	Fagara
134	-0.342383	31.8668	Antiaris
135	-0.3429	31.8676	Antiaris
136	-0.34295	31.8688	Funtumia
137	-0.34125	31.8693	Funtumia
138	-0.3478	31.8696	Albizia
139	-0.34685	31.8705	Phoenix
140	-0.346317	31.8712	Phoenix
141	-0.345717	31.8711	Pseudo
142	-0.347417	31.8695	Pseudo
143	-0.343783	31.8696	Liana
144	-0.345333	31.8698	Liana
145	-0.344367	31.8708	Funtumia
146	-0.345217	31.8716	Funtumia
147	-0.345017	31.8712	Newtonia
148	-0.345017	31.8712	Newtonia
149	-0.3462	31.8718	Maesopsis
150	-0.344033	31.8693	Maesopsis
151	-0.34575	31.8715	Fagara
152	-0.34385	31.8694	Fagara
153	-0.342267	31.8697	Antiaris
154	-0.342667	31.8704	Antiaris
155	-0.3417	31.8703	Maesopsis
156	-0.341283	31.8702	Maesopsis
157	-0.340033	31.8701	Fagara
158	-0.339633	31.8689	Fagara
159	-0.338733	31.8692	Polysiasis
160	-0.337383	31.8675	Polysiasis
161	-0.337833	31.8673	Pseudo
162	-0.33785	31.8669	Pseudo
163	-0.3385	31.867	Phoenix
164	-0.340333	31.8672	Phoenix
165	-0.341683	31.8672	Lovoa
166	-0.3414	31.8673	Lovoa
167	-0.342767	31.8686	Brighia
168	-0.3426	31.868	Brighia
169	-0.341883	31.868	Albizia
170	-0.3401	31.8695	Albizia
171	-0.3457	31.8714	Pseudo
172	-0.34315	31.8704	Pseudo
173	-0.344083	31.8697	Maesopsis
174	-0.342983	31.8702	Maesopsis
175	-0.341233	31.8675	Lovoa
176	-0.342383	31.8671	Lovoa
177	-0.343617	31.8675	Liana
178	-0.3453	31.8702	Funtumia
179	-0.3442	31.8698	Funtumia
180	-0.3516	31.8683	Polysiasis
181	-0.352167	31.8655	Polysiasis
182	-0.35145	31.8686	Brighia
183	-0.347033	31.8699	Brighia
184	-0.346883	31.87	Albizia
185	-0.344117	31.8684	Albizia
186	-0.34245	31.8678	Antiaris
187	-0.340817	31.867	Antiaris
188	-0.339833	31.8692	Fagara
189	-0.33905	31.8669	Fagara
190	-0.340883	31.8678	Newtonia
191	-0.341217	31.8686	Newtonia
192	-0.34335	31.8697	Funtumia
193	-0.345333	31.8699	Funtumia
194	-0.347317	31.8704	Lovoa
195	-0.3475	31.8701	Lovoa
196	-0.348533	31.8698	Maesopsis
197	-0.351617	31.8672	Maesopsis
198	-0.350283	31.8704	Antiaris
199	-0.353083	31.8667	Antiaris
200	-0.351567	31.8665	Pseudo
201	-0.35785	31.8639	Pseudo
202	-0.348933	31.8693	Polysiasis
203	-0.350517	31.8679	Polysiasis
204	-0.3581	31.8654	Phoenix
205	-0.357967	31.8641	Phoenix
206	-0.357767	31.8685	Liana
207	-0.3568	31.864	Liana

## Sheet: Sheet2
Albizia	9		Average:	8.75
Antiaris	10
Brighia	5
Fagara	11
Funtumia	10
Lliana	7
Lovoa	7
Maesopsis	13
Newtonia	7
Phoenix	9
Polysiasis	9
Pseudo	8
